# Supplementary material for: A Necessary Role for Increased Biglycan Expression during L1-Mediated Colon Cancer Progression
Source: Int J Mol Sci. 2021 Dec 31;23(1):445. doi: 10.3390/ijms23010445 (PMC8745639; doi:10.3390/ijms23010445)
Supplement: Supplementary file 1 [file ijms-23-00445-s001.zip]

Archive with 1 entries (1 files):
- ijms-1540663-supplementary.pdf
